# Supplementary material for: Genome-Wide Study of the GATL Gene Family in Gossypium hirsutum L. Reveals that GhGATL Genes Act on Pectin Synthesis to Regulate Plant Growth and Fiber Elongation
Source: Genes (Basel). 2020 Jan 6;11(1):64. doi: 10.3390/genes11010064 (PMC7016653; doi:10.3390/genes11010064)
Supplement: Supplementary file 1 [file genes-11-00064-s001.zip]

Archive with 14 entries (13 files):
- Supplementary Files/
- Supplementary Files/Figure S1.pdf
- Supplementary Files/Figure S2.pdf
- Supplementary Files/Figure S3.pdf
- Supplementary Files/Figure S4.pdf
- Supplementary Files/Figure S5.pdf
- Supplementary Files/Table S1.docx
- Supplementary Files/Table S2.docx
- Supplementary Files/Table S3.docx
- Supplementary Files/Table S4.docx
- Supplementary Files/Table S5.docx
- Supplementary Files/Table S6.docx
- Supplementary Files/Table S7.docx
- Supplementary Files/~$ble S1.docx
